# Supplementary material for: An In Situ Prepared Comb-like Polycaprolactone-Based Gel Electrolyte for High-Performance Lithium Metal Batteries
Source: Materials (Basel). 2023 Mar 6;16(5):2117. doi: 10.3390/ma16052117 (PMC10003875; doi:10.3390/ma16052117)
Supplement: Supplementary file 1 [file materials-16-02117-s001.zip]

Archive with 1 entries (1 files):
- materials-2233917-supplementary.pdf
